# Supplementary material for: Differences in Volatile Organic Compounds in Rhizoma gastrodiae (Tian Ma) of Different Origins Determined by HS-GC-IMS
Source: Molecules. 2023 Jun 21;28(13):4883. doi: 10.3390/molecules28134883 (PMC10343826; doi:10.3390/molecules28134883)
Supplement: Supplementary file 1 [file molecules-28-04883-s001.zip]

Archive with 1 entries (1 files):
- molecules-2403059-supplementary.pdf
